# Supplementary material for: Effects of Flavanone Derivatives on Adipocyte Differentiation and Lipid Accumulation in 3T3-L1 Cells
Source: Life (Basel). 2024 Nov 7;14(11):1446. doi: 10.3390/life14111446 (PMC11595554; doi:10.3390/life14111446)
Supplement: Supplementary file 1 [file life-14-01446-s001.zip]

Archive with 1 entries (1 files):
- life-3277894-supplementary.pdf
